# Supplementary material for: Operational performance of a programmatic mass drug administration campaign for malaria in southern Mozambique: a comprehensive mixed-methods evaluation of implementation outcomes
Source: BMC Public Health. 2026 Apr 7;26:1602. doi: 10.1186/s12889-026-27035-7 (PMC13192075; doi:10.1186/s12889-026-27035-7)
Supplement: Supplementary file 1 — Supplementary Material 1. [file 12889_2026_27035_MOESM1_ESM.zip]

Archive with 5 entries (5 files):
- ADDITIONAL INFORMATION_Implementation Research Outc_revision 1_CLEAN.docx
- Annex 1. ASSESS tool_final_20210318_ADAM_260825.xlsx
- Annex 2. Community survey_EN.docx
- Annex 3. Health staff survey_EN.docx
- Annex 4. Non participant observation guide_EN.docx
